# Supplementary material for: Propane-1,3-diyl bis­(pyridine-4-carboxyl­ate)
Source: Acta Crystallogr Sect E Struct Rep Online. 2010 Apr 2;66(Pt 5):o1015. doi: 10.1107/S1600536810011700 (PMC2979147; doi:10.1107/S1600536810011700)
Supplement: Supplementary file 1 [file e-66-o1015-sup1.cif]

##############################################################################
###                                                                        ###
###        Electronic paper (Acta Crystallographica Section E)             ###
###                                                                        ###
##############################################################################
#                                                                            #
# This CIF contains the data in a paper accepted for publication in Acta     #
# Crystallographica Section E. It conforms to the requirements of Notes      #
# for Authors for Section E, and has been peer reviewed under the auspices   #
# of the IUCr Commission on Journals.                                        #
#                                                                            #
# Full details of the Crystallographic Information File format               #
# are given in the paper "The Crystallographic Information File (CIF):       #
# a New Standard Archive File for Crystallography" by S. R. Hall, F. H.      #
# Allen and I. D. Brown [Acta Cryst. (1991), A47, 655-685].                  #
#                                                                            #
# The current version of the core CIF dictionary is obtainable from          #
# ftp://ftp.iucr.org/pub/cif_core.dic. The current version number is 2.4.    #
#                                                                            #
# Software is freely available for graphical display of the structure(s) in  #
# this CIF.  For information consult the CIF home page http://www.iucr.org/  #
# cif/home.html                                                              #
#                                                                            #
# This file may be used for bona fide research purposes within the           #
# scientific community so long as proper attribution is given to the journal # 
# article from which it was obtained.                                        #
#                                                                            #
##############################################################################
                                             
data_I
_audit_creation_method     SHELXL-97
_chemical_name_systematic
;
Propane-1,3-diyl bis(pyridine-4-carboxylate)
;
_chemical_name_common     ?
_chemical_formula_moiety     'C15 H14 N2 O4'
_chemical_formula_sum     'C15 H14 N2 O4'
_chemical_formula_iupac     'C15 H14 N2 O4'
_chemical_formula_weight     286.28
_chemical_melting_point     ?
_symmetry_cell_setting     monoclinic
_symmetry_space_group_name_H-M     'C 2/c'
_symmetry_space_group_name_Hall     '-C 2yc'
loop_
    _symmetry_equiv_pos_as_xyz
    'x, y, z'
    '-x, y, -z+1/2'
    'x+1/2, y+1/2, z'
    '-x+1/2, y+1/2, -z+1/2'
    '-x, -y, -z'
    'x, -y, z-1/2'
    '-x+1/2, -y+1/2, -z'
    'x+1/2, -y+1/2, z-1/2'
_cell_length_a     23.022(4)
_cell_length_b     4.9336(5)
_cell_length_c     11.9604(18)
_cell_angle_alpha     90.00
_cell_angle_beta     98.118(13)
_cell_angle_gamma     90.00
_cell_volume     1344.9(3)
_cell_formula_units_Z     4
_cell_measurement_reflns_used     2383
_cell_measurement_theta_min     3.5
_cell_measurement_theta_max     25.9
_cell_measurement_temperature     173(2)
_exptl_crystal_description     plate
_exptl_crystal_colour     colourless
_exptl_crystal_size_max     0.18
_exptl_crystal_size_mid     0.15
_exptl_crystal_size_min     0.09
_exptl_crystal_density_diffrn     1.414
_exptl_crystal_density_meas     ?
_exptl_crystal_density_method     'not measured'
_exptl_crystal_F_000     600
_exptl_absorpt_coefficient_mu     0.104
_exptl_absorpt_correction_type     none
_exptl_absorpt_process_details     ?
_exptl_absorpt_correction_T_min     .
_exptl_absorpt_correction_T_max     .
_exptl_special_details
;
;
_diffrn_ambient_temperature     173(2)
_diffrn_radiation_type     MoK\a
_diffrn_radiation_wavelength     0.71073
_diffrn_radiation_source     'fine-focus sealed tube'
_diffrn_radiation_monochromator     graphite
_diffrn_measurement_device_type     'Stoe IPDS II two-circle'
_diffrn_measurement_method     \w
_diffrn_detector_area_resol_mean     ?
_diffrn_reflns_number     4231
_diffrn_reflns_av_R_equivalents     0.0699
_diffrn_reflns_av_sigmaI/netI     0.0673
_diffrn_reflns_theta_min     3.44
_diffrn_reflns_theta_max     25.61
_diffrn_reflns_theta_full     25.00
_diffrn_measured_fraction_theta_max     0.994
_diffrn_measured_fraction_theta_full     0.997
_diffrn_reflns_limit_h_min     -22
_diffrn_reflns_limit_h_max     28
_diffrn_reflns_limit_k_min     -5
_diffrn_reflns_limit_k_max     5
_diffrn_reflns_limit_l_min     -14
_diffrn_reflns_limit_l_max     14
_diffrn_standards_number     0
_diffrn_standards_interval_count     .
_diffrn_standards_interval_time     .
_diffrn_standards_decay_%     ?
_refine_special_details
;
Refinement of <i>F</i>^2^ against ALL reflections. The weighted <i>R</i>-factor
wR and goodness of fit <i>S</i> are based on <i>F</i>^2^, conventional
<i>R</i>-factors <i>R</i> are based on <i>F</i>, with <i>F</i> set to zero for
negative <i>F</i>^2^. The threshold expression of <i>F</i>^2^ >
\s(<i>F</i>^2^) is used only for calculating <i>R</i>-factors(gt) etc. and is
not relevant to the choice of reflections for refinement. <i>R</i>-factors
based on <i>F</i>^2^ are statistically about twice as large as those based on
<i>F</i>, and <i>R</i>- factors based on ALL data will be even larger.
;
_reflns_number_total     1251
_reflns_number_gt     799
_reflns_threshold_expression     I>2\s(I)
_refine_ls_structure_factor_coef     Fsqd
_refine_ls_matrix_type     full
_refine_ls_R_factor_all     0.0782
_refine_ls_R_factor_gt     0.0428
_refine_ls_wR_factor_gt     0.0837
_refine_ls_wR_factor_ref     0.0937
_refine_ls_goodness_of_fit_ref     0.871
_refine_ls_restrained_S_all     0.871
_refine_ls_number_reflns     1251
_refine_ls_number_parameters     96
_refine_ls_number_restraints     0
_refine_ls_hydrogen_treatment     constr
_refine_ls_weighting_scheme     calc
_refine_ls_weighting_details
                 'calc w=1/[\s^2^(Fo^2^)+(0.0427P)^2^] where P=(Fo^2^+2Fc^2^)/3'
_atom_sites_solution_hydrogens     geom
_atom_sites_solution_primary     direct
_atom_sites_solution_secondary     difmap
_refine_ls_shift/su_max     0.000
_refine_ls_shift/su_mean     0.000
_refine_diff_density_max     0.158
_refine_diff_density_min     -0.210
_refine_ls_extinction_method     none
_refine_ls_extinction_coef     ?
loop_
    _atom_type_symbol
    _atom_type_description
    _atom_type_scat_dispersion_real
    _atom_type_scat_dispersion_imag
    _atom_type_scat_source
    'C' 'C' 0.0033 0.0016
                         'International Tables Vol C Tables 4.2.6.8 and 6.1.1.4'
    'H' 'H' 0.0000 0.0000
                         'International Tables Vol C Tables 4.2.6.8 and 6.1.1.4'
    'N' 'N' 0.0061 0.0033
                         'International Tables Vol C Tables 4.2.6.8 and 6.1.1.4'
    'O' 'O' 0.0106 0.0060
                         'International Tables Vol C Tables 4.2.6.8 and 6.1.1.4'
_computing_data_collection     'X-AREA (Stoe & Cie, 2001)'
_computing_cell_refinement     'X-AREA (Stoe & Cie, 2001)'
_computing_data_reduction     'X-AREA (Stoe & Cie, 2001)'
_computing_structure_solution     'SHELXS97 (Sheldrick, 2008)'
_computing_structure_refinement     'SHELXL97 (Sheldrick, 2008)'
_computing_molecular_graphics     'XP (Sheldrick, 2008)'
_computing_publication_material     'SHELXL97 (Sheldrick, 2008)'
loop_
    _atom_site_type_symbol
    _atom_site_label
    _atom_site_fract_x
    _atom_site_fract_y
    _atom_site_fract_z
    _atom_site_U_iso_or_equiv
    _atom_site_adp_type
    _atom_site_calc_flag
    _atom_site_refinement_flags
    _atom_site_occupancy
    _atom_site_disorder_assembly
    _atom_site_disorder_group
    O O1 0.43077(7) 0.6064(3) 0.47123(12) 0.0356(4) Uani d . 1 . .
    C C1 0.41465(9) 0.5769(4) 0.56249(16) 0.0270(5) Uani d . 1 . .
    O O2 0.43693(6) 0.7138(3) 0.65570(11) 0.0300(4) Uani d . 1 . .
    C C3 0.48573(9) 0.8943(4) 0.64276(16) 0.0287(5) Uani d . 1 . .
    H H3A 0.4748 1.0166 0.5775 0.034 Uiso calc R 1 . .
    H H3B 0.5204 0.7871 0.6291 0.034 Uiso calc R 1 . .
    C C4 0.5000 1.0584(6) 0.7500 0.0292(7) Uani d S 1 . .
    H H4 0.4661 1.1769 0.7579 0.035 Uiso d R 1 . .
    C C11 0.36822(9) 0.3801(4) 0.58462(16) 0.0276(5) Uani d . 1 . .
    C C12 0.34752(9) 0.1948(4) 0.50109(17) 0.0299(5) Uani d . 1 . .
    H H12 0.3621 0.1949 0.4307 0.036 Uiso calc R 1 . .
    C C13 0.30531(10) 0.0107(4) 0.52223(17) 0.0323(5) Uani d . 1 . .
    H H13 0.2921 -0.1177 0.4651 0.039 Uiso calc R 1 . .
    N N14 0.28183(8) 0.0018(4) 0.61815(14) 0.0337(5) Uani d . 1 . .
    C C15 0.30185(10) 0.1843(5) 0.69753(18) 0.0360(5) Uani d . 1 . .
    H H15 0.2857 0.1832 0.7663 0.043 Uiso calc R 1 . .
    C C16 0.34464(10) 0.3735(4) 0.68496(17) 0.0326(5) Uani d . 1 . .
    H H16 0.3577 0.4971 0.7441 0.039 Uiso calc R 1 . .
loop_
    _atom_site_aniso_label
    _atom_site_aniso_U_11
    _atom_site_aniso_U_22
    _atom_site_aniso_U_33
    _atom_site_aniso_U_12
    _atom_site_aniso_U_13
    _atom_site_aniso_U_23
    O1 0.0412(9) 0.0404(9) 0.0264(7) -0.0035(8) 0.0090(6) -0.0045(7)
    C1 0.0279(11) 0.0268(11) 0.0257(10) 0.0040(9) 0.0018(8) -0.0001(8)
    O2 0.0321(8) 0.0326(8) 0.0247(7) -0.0054(7) 0.0021(6) -0.0008(6)
    C3 0.0268(11) 0.0321(11) 0.0274(10) -0.0021(9) 0.0045(8) 0.0024(9)
    C4 0.0307(16) 0.0280(16) 0.0286(14) 0.000 0.0034(12) 0.000
    C11 0.0281(11) 0.0283(11) 0.0256(9) 0.0053(9) 0.0010(8) 0.0019(8)
    C12 0.0352(12) 0.0314(11) 0.0227(9) 0.0009(10) 0.0033(8) 0.0007(8)
    C13 0.0338(12) 0.0309(11) 0.0308(10) -0.0012(10) -0.0001(9) -0.0029(9)
    N14 0.0343(11) 0.0326(10) 0.0338(10) -0.0010(9) 0.0029(8) 0.0013(8)
    C15 0.0396(13) 0.0401(13) 0.0294(11) -0.0008(11) 0.0085(9) -0.0004(10)
    C16 0.0364(13) 0.0333(12) 0.0280(10) -0.0018(10) 0.0042(9) -0.0050(9)
_geom_special_details
;
All esds (except the esd in the dihedral angle between two l.s. planes) are
estimated using the full covariance matrix. The cell esds are taken into
account individually in the estimation of esds in distances, angles and
torsion angles; correlations between esds in cell parameters are only used
when they are defined by crystal symmetry. An approximate (isotropic)
treatment of cell esds is used for estimating esds involving l.s. planes.
;
loop_
    _geom_bond_atom_site_label_1
    _geom_bond_atom_site_label_2
    _geom_bond_site_symmetry_2
    _geom_bond_distance
    _geom_bond_publ_flag
    O1 C1 . 1.210(2) ?
    C1 O2 . 1.342(2) ?
    C1 C11 . 1.495(3) ?
    O2 C3 . 1.459(2) ?
    C3 C4 . 1.513(2) ?
    C3 H3A . 0.9900 ?
    C3 H3B . 0.9900 ?
    C4 C3 2_656 1.513(2) ?
    C4 H4 . 0.9900 ?
    C11 C16 . 1.386(3) ?
    C11 C12 . 1.388(3) ?
    C12 C13 . 1.379(3) ?
    C12 H12 . 0.9500 ?
    C13 N14 . 1.336(3) ?
    C13 H13 . 0.9500 ?
    N14 C15 . 1.342(3) ?
    C15 C16 . 1.381(3) ?
    C15 H15 . 0.9500 ?
    C16 H16 . 0.9500 ?
loop_
    _geom_angle_atom_site_label_1
    _geom_angle_atom_site_label_2
    _geom_angle_atom_site_label_3
    _geom_angle_site_symmetry_1
    _geom_angle_site_symmetry_3
    _geom_angle
    _geom_angle_publ_flag
    O1 C1 O2 . . 124.0(2) ?
    O1 C1 C11 . . 123.76(18) ?
    O2 C1 C11 . . 112.26(17) ?
    C1 O2 C3 . . 115.39(15) ?
    O2 C3 C4 . . 108.35(15) ?
    O2 C3 H3A . . 110.0 ?
    C4 C3 H3A . . 110.0 ?
    O2 C3 H3B . . 110.0 ?
    C4 C3 H3B . . 110.0 ?
    H3A C3 H3B . . 108.4 ?
    C3 C4 C3 2_656 . 115.3(2) ?
    C3 C4 H4 2_656 . 108.3 ?
    C3 C4 H4 . . 108.5 ?
    C16 C11 C12 . . 118.1(2) ?
    C16 C11 C1 . . 123.08(18) ?
    C12 C11 C1 . . 118.80(18) ?
    C13 C12 C11 . . 118.75(19) ?
    C13 C12 H12 . . 120.6 ?
    C11 C12 H12 . . 120.6 ?
    N14 C13 C12 . . 124.04(19) ?
    N14 C13 H13 . . 118.0 ?
    C12 C13 H13 . . 118.0 ?
    C13 N14 C15 . . 116.44(19) ?
    N14 C15 C16 . . 123.7(2) ?
    N14 C15 H15 . . 118.1 ?
    C16 C15 H15 . . 118.1 ?
    C15 C16 C11 . . 118.88(19) ?
    C15 C16 H16 . . 120.6 ?
    C11 C16 H16 . . 120.6 ?
loop_
    _geom_torsion_atom_site_label_1
    _geom_torsion_atom_site_label_2
    _geom_torsion_atom_site_label_3
    _geom_torsion_atom_site_label_4
    _geom_torsion_site_symmetry_1
    _geom_torsion_site_symmetry_2
    _geom_torsion_site_symmetry_3
    _geom_torsion_site_symmetry_4
    _geom_torsion
    _geom_torsion_publ_flag
    O1 C1 O2 C3 . . . . -3.7(3) ?
    C11 C1 O2 C3 . . . . 175.34(17) ?
    C1 O2 C3 C4 . . . . 172.61(16) ?
    O2 C3 C4 C3 . . . 2_656 56.56(11) ?
    O1 C1 C11 C16 . . . . -171.1(2) ?
    O2 C1 C11 C16 . . . . 9.9(3) ?
    O1 C1 C11 C12 . . . . 8.9(3) ?
    O2 C1 C11 C12 . . . . -170.21(18) ?
    C16 C11 C12 C13 . . . . -1.0(3) ?
    C1 C11 C12 C13 . . . . 179.05(19) ?
    C11 C12 C13 N14 . . . . 1.4(3) ?
    C12 C13 N14 C15 . . . . -0.7(3) ?
    C13 N14 C15 C16 . . . . -0.5(3) ?
    N14 C15 C16 C11 . . . . 0.8(3) ?
    C12 C11 C16 C15 . . . . 0.0(3) ?
    C1 C11 C16 C15 . . . . 179.9(2) ?
loop_
    _geom_hbond_atom_site_label_D
    _geom_hbond_atom_site_label_H
    _geom_hbond_atom_site_label_A
    _geom_hbond_site_symmetry_A
    _geom_hbond_distance_DH
    _geom_hbond_distance_HA
    _geom_hbond_distance_DA
    _geom_hbond_angle_DHA
    C13 H13 N14 7_546 0.95 2.65 3.505(3) 150.6
    C15 H15 N14 4_556 0.95 2.72 3.496(3) 139.3
    C3 H3A O1 5_676 0.99 2.98 3.516(3) 115.1
    C3 H3B O1 5_666 0.99 2.62 3.521(3) 151.7
data_global
_journal_date_recd_electronic     2010-03-16
_journal_date_accepted     2010-03-28
_journal_name_full     'Acta Crystallographica, Section E'
_journal_year     2010
_journal_volume     66
_journal_issue      5
_journal_page_first     o1015
_journal_page_last     o1015
_journal_paper_category     QO
_journal_coeditor_code     FL2297
_publ_contact_author_name     'Iv\'an Brito'
_publ_contact_author_address
;
Departamento de Qu\'imica
Facultad de Ciencias B\'asicas
Universidad de Antofagasta
Casilla 170
Antofagasta - Chile
;
_publ_contact_author_email     ivanbritob@yahoo.com
_publ_contact_author_fax     ?
_publ_contact_author_phone     ?
_publ_section_title
;
Propane-1,3-diyl bis(pyridine-4-carboxylate)
;
loop_
    _publ_author_name
    _publ_author_footnote
    _publ_author_address
    'Brito, Iv\'an' .
;
Departamento de Qu\'imica
Facultad de Ciencias B\'asicas
Universidad de Antofagasta
Casilla 170
Antofagasta
Chile
;
    'Vallejos, Javier' .
;
Departamento de Qu\'imica
Facultad de Ciencias B\'asicas
Universidad de Antofagasta
Casilla 170
Antofagasta
Chile
;
    'Bolte, Michael' .
;
Institut f\"ur Anorganische Chemie der Goethe-Universit\"at Frankfurt,
Max-von-Laue-Strasse 7, D-60438 Frankfurt am Main, Germany
;
    'L\'opez-Rodr\'iguez, Mat\'ias' .
;
Instituto de Bio-Org\'anica 'Antonio Gonz\'alez', Universidad de La Laguna,
Astrof\'isico Francisco S\'anchez N\%2, La Laguna, Tenerife, Spain
;
    'C\'ardenas, Alejandro' .
;
Departamento de F\'isica
Facultad de Ciencias B\'asicas
Universidad de Antofagasta
Casilla 170
Antofagasta
Chile
;
