# Supplementary material for: Propane-1,3-diyl bis­(pyridine-4-carboxyl­ate)
Source: Acta Crystallogr Sect E Struct Rep Online. 2010 Apr 2;66(Pt 5):o1015. doi: 10.1107/S1600536810011700 (PMC2979147; doi:10.1107/S1600536810011700)
Supplement: Supplementary file 2 [file e-66-o1015-Isup2.hkl]

# 
# h,k,l, Fc-squared, Fo-squared, sigma(Fo-squared) and status flag 
# 
data_I
_shelx_title ' ib12 in C2/c' 
_shelx_refln_list_code          4 
_shelx_F_calc_maximum      192.07 
_exptl_crystal_F_000       600.00 
_reflns_d_resolution_high  0.8222 
 
loop_ 
 _symmetry_equiv_pos_as_xyz 
 'x, y, z' 
 '-x, y, -z+1/2' 
 'x+1/2, y+1/2, z' 
 '-x+1/2, y+1/2, -z+1/2' 
 '-x, -y, -z' 
 'x, -y, z-1/2' 
 '-x+1/2, -y+1/2, -z' 
 'x+1/2, -y+1/2, z-1/2' 
 
_cell_length_a    23.0220 
_cell_length_b     4.9336 
_cell_length_c    11.9604 
_cell_angle_alpha  90.000 
_cell_angle_beta   98.118 
_cell_angle_gamma  90.000 
 
_shelx_F_squared_multiplier     1.000 
 
loop_ 
 _refln_index_h 
 _refln_index_k 
 _refln_index_l 
 _refln_F_squared_calc 
 _refln_F_squared_meas 
 _refln_F_squared_sigma 
 _refln_observed_status 
  10   0   0       15.00        3.52     44.39 o 
  12   0   0       49.76       28.91     41.92 o 
  14   0   0    11552.13    13127.33    214.14 o 
  16   0   0      244.26      263.03     30.69 o 
  18   0   0      130.04      141.19     35.40 o 
  20   0   0       30.84       18.18     30.75 o 
  22   0   0      339.63      417.28    101.13 o 
  24   0   0       86.54       86.84     29.37 o 
  26   0   0       27.08       40.12     33.98 o 
   1   1   0      460.42      497.43     36.89 o 
   3   1   0       12.64       11.57     30.64 o 
   5   1   0    36892.11    33119.94    536.55 o 
   7   1   0        1.51       22.39     31.35 o 
   9   1   0     7207.02     7618.70    194.53 o 
  11   1   0      128.38      132.03     29.62 o 
  13   1   0      989.25     1033.91     42.80 o 
  15   1   0        5.37       16.33     26.64 o 
  17   1   0       24.47       37.09     32.20 o 
  19   1   0      372.43      415.48     24.25 o 
  21   1   0       50.10       50.97     21.46 o 
  23   1   0       16.51       19.24     16.43 o 
  25   1   0        9.79       28.35     16.53 o 
  27   1   0       30.36       34.51     20.08 o 
   0   2   0      504.06      463.28     35.06 o 
   2   2   0      667.62      590.13     28.37 o 
   4   2   0     1326.51     1324.49     39.88 o 
   6   2   0        5.66       14.88     27.38 o 
   8   2   0      314.25      299.55     24.53 o 
  10   2   0     2710.71     2688.92     53.55 o 
  12   2   0        9.68       13.36     19.65 o 
  14   2   0        6.44       25.07     22.24 o 
  16   2   0      115.99      156.75     26.10 o 
  18   2   0       11.24       10.90     21.46 o 
  20   2   0       82.65       58.11     25.29 o 
  22   2   0      246.12      239.09     31.12 o 
  24   2   0      116.84      108.32     20.33 o 
  26   2   0        2.19        3.32     20.22 o 
   1   3   0      646.69      709.92     39.41 o 
   3   3   0       72.53       66.07     21.17 o 
   5   3   0        0.52        3.70     19.58 o 
   7   3   0     1035.27      947.72     31.32 o 
   9   3   0        9.46       23.94     23.72 o 
  11   3   0      237.10      226.32     25.51 o 
  13   3   0       85.72      113.10     18.72 o 
  15   3   0      263.80      279.85     22.99 o 
  17   3   0      158.03      154.73     31.11 o 
  19   3   0        0.01        7.15     30.37 o 
  21   3   0       48.09       66.64     31.34 o 
  23   3   0       19.80       55.01     33.25 o 
   0   4   0      125.33      138.09     26.92 o 
   2   4   0      589.13      619.02     36.25 o 
   4   4   0      439.02      452.64     23.82 o 
   6   4   0       65.53       70.98     20.82 o 
   8   4   0      307.06      306.17     21.90 o 
  10   4   0      159.71      156.34     19.86 o 
  12   4   0      254.31      252.45     22.80 o 
  14   4   0       30.82       40.12     23.36 o 
  16   4   0        4.04       -9.90     24.92 o 
  18   4   0       62.07       72.25     25.50 o 
  20   4   0       28.86       43.98     33.29 o 
   1   5   0      187.98      178.91     21.22 o 
   3   5   0     1454.18     1505.89    100.75 o 
   5   5   0       10.29       11.49     16.51 o 
   7   5   0      111.56      112.52     21.13 o 
   9   5   0        0.00       14.57     22.54 o 
  11   5   0       22.08       30.84     21.82 o 
  13   5   0       18.47       29.99     18.72 o 
  15   5   0       28.04       43.64     29.97 o 
 -27   1   1       66.58       73.86     19.10 o 
 -25   1   1      163.21      176.47     19.99 o 
 -23   1   1        4.82       15.51     16.45 o 
 -21   1   1       55.24       70.99     24.45 o 
 -19   1   1      460.31      493.29     34.72 o 
 -17   1   1     1259.99     1269.73     39.43 o 
 -15   1   1        0.68       20.24     24.80 o 
 -13   1   1      194.63      231.00     23.63 o 
 -11   1   1      322.60      306.45     26.15 o 
  -9   1   1     5764.10     5575.87    279.07 o 
  -7   1   1      810.56      745.08     71.97 o 
  -5   1   1     6226.78     6088.97    235.54 o 
  -3   1   1    19204.45    15931.10    316.07 o 
  -1   1   1      254.70      201.45     30.96 o 
   1   1   1     2551.80     2331.23     64.87 o 
   3   1   1     1004.09      899.08     39.47 o 
   5   1   1    23895.48    23133.97    368.06 o 
   7   1   1      387.30      406.38     33.97 o 
   9   1   1     1621.58     1728.43     75.58 o 
  11   1   1      408.98      410.34     25.86 o 
  13   1   1      145.59      172.43     27.56 o 
  15   1   1       38.27       53.22     21.89 o 
  17   1   1       13.69       25.31     21.93 o 
  19   1   1      690.31      741.37     28.84 o 
  21   1   1       85.14       55.71     21.54 o 
  23   1   1       10.07       22.82     25.75 o 
  25   1   1      207.96      196.04     24.75 o 
 -26   2   1        7.41       12.83     19.29 o 
 -24   2   1      107.42       57.98     31.77 o 
 -22   2   1       21.67       32.58     28.60 o 
 -20   2   1       64.94       65.94     29.53 o 
 -18   2   1        2.95       20.21     38.28 o 
 -16   2   1      315.50      277.64     40.93 o 
 -14   2   1        0.54       12.75     27.82 o 
 -12   2   1     1057.30     1003.37     32.18 o 
 -10   2   1     1115.86     1177.26     39.28 o 
  -8   2   1     4330.86     4338.48    128.13 o 
  -6   2   1        0.07       16.36     21.19 o 
  -4   2   1     5257.64     5429.47    191.72 o 
  -2   2   1     1104.84     1044.75     56.93 o 
   0   2   1       61.08       63.14     26.17 o 
   2   2   1     2001.34     1791.43     40.18 o 
   4   2   1      559.70      476.41     28.98 o 
   6   2   1     3963.66     3794.86     85.41 o 
   8   2   1       30.11       42.48     19.06 o 
  10   2   1     6049.69     6029.52    131.40 o 
  12   2   1      189.44      195.63     26.41 o 
  14   2   1       30.41       32.53     29.13 o 
  16   2   1       11.43       14.99     29.66 o 
  18   2   1        7.85       26.84     24.45 o 
  20   2   1       29.52       27.40     21.05 o 
  22   2   1       18.53       18.18     16.77 o 
  24   2   1      283.86      258.90     19.46 o 
 -23   3   1        0.13       -7.21     22.71 o 
 -21   3   1       11.70      -11.79     30.79 o 
 -19   3   1       48.38       59.35     30.42 o 
 -17   3   1       38.99        4.50     25.29 o 
 -15   3   1       99.82      108.00     28.45 o 
 -13   3   1        7.72       25.19     21.28 o 
 -11   3   1       11.90       20.30     21.51 o 
  -9   3   1        0.70       18.69     24.20 o 
  -7   3   1        0.58       10.10     22.97 o 
  -5   3   1     1002.82     1069.48     57.93 o 
  -3   3   1      832.93      903.26     29.55 o 
  -1   3   1      111.29      138.76     23.81 o 
   1   3   1      726.57      739.73     35.87 o 
   3   3   1      228.87      199.42     20.71 o 
   5   3   1      108.95      117.82     22.73 o 
   7   3   1        5.69       -4.39     21.81 o 
   9   3   1     1190.15     1151.58     59.57 o 
  11   3   1      531.01      504.68     24.35 o 
  13   3   1      700.02      672.52     28.89 o 
  15   3   1     1063.09     1103.12     60.90 o 
  17   3   1      299.42      306.60     26.72 o 
  19   3   1       55.36       64.17     30.92 o 
  21   3   1        0.76       -1.45     23.28 o 
  23   3   1       10.39       35.73     18.05 o 
 -20   4   1       86.05       88.51     26.87 o 
 -18   4   1       10.87       19.04     33.69 o 
 -16   4   1       36.77       25.02     22.79 o 
 -14   4   1        1.67       -9.97     22.49 o 
 -12   4   1      318.74      262.20     25.90 o 
 -10   4   1       27.18       32.56     23.55 o 
  -8   4   1        9.32       28.17     24.76 o 
  -6   4   1       35.89       47.82     20.43 o 
  -4   4   1       98.26      113.15     17.69 o 
  -2   4   1        2.04        2.64     17.88 o 
   0   4   1      210.46      244.07     23.81 o 
   2   4   1       35.36       47.65     20.82 o 
   4   4   1      207.83      233.80     22.81 o 
   6   4   1        0.23        7.38     22.57 o 
   8   4   1     1271.54     1235.36     39.66 o 
  10   4   1      151.23      167.43     22.36 o 
  12   4   1       19.52       40.80     21.46 o 
  14   4   1       12.81       22.66     25.06 o 
  16   4   1       74.66       42.56     26.21 o 
  18   4   1        0.58       27.49     25.20 o 
  20   4   1       81.74       67.06     31.47 o 
 -15   5   1       26.57       21.88     27.18 o 
 -13   5   1        0.17       26.89     27.34 o 
 -11   5   1       92.26      102.28     24.57 o 
  -9   5   1       48.07       40.56     23.18 o 
  -7   5   1       72.91       68.90     19.13 o 
  -5   5   1       97.68      111.35     20.10 o 
  -3   5   1        5.89       14.87     20.28 o 
  -1   5   1      136.02      108.73     17.57 o 
   1   5   1        0.33        1.94     15.28 o 
   3   5   1      412.63      413.31     25.47 o 
   5   5   1        3.74       18.26     22.84 o 
   7   5   1        1.35        6.15     23.59 o 
   9   5   1      100.84      127.17     23.74 o 
  11   5   1        1.41        5.41     24.08 o 
  13   5   1        6.75        3.13     22.90 o 
 -28   0   2        9.67       35.12     46.15 o 
 -26   0   2       10.94       37.30     25.99 o 
 -24   0   2      183.08      182.15     28.88 o 
 -22   0   2       38.16       41.30     20.02 o 
 -20   0   2      844.87      946.77     56.00 o 
 -18   0   2     1004.12      957.28     68.65 o 
 -16   0   2     1063.21     1120.47     46.60 o 
 -14   0   2      187.95      208.65     34.46 o 
 -12   0   2      931.80      890.55    106.38 o 
 -10   0   2     1302.09     1183.60    102.53 o 
  -8   0   2      577.54      610.20     64.44 o 
  -6   0   2    14553.00    13507.09    889.76 o 
  -4   0   2     3465.55     2922.78    120.85 o 
  -2   0   2    27515.51    25527.38    386.31 o 
   0   0   2     5078.28     4769.34    162.95 o 
   2   0   2    19397.88    15814.14   1065.09 o 
   4   0   2     8215.59     7776.47    111.42 o 
   6   0   2       58.69       52.95     47.03 o 
   8   0   2     2221.17     2210.92     92.69 o 
  10   0   2      126.15      121.17     50.86 o 
  12   0   2      196.38      244.92     48.54 o 
  14   0   2      332.80      363.48     48.02 o 
  16   0   2      868.58     1019.08     58.90 o 
  18   0   2      276.45      357.46     47.68 o 
  20   0   2        4.11      -10.58     41.89 o 
  22   0   2       33.75       35.03     25.36 o 
  24   0   2       90.23       50.49     24.26 o 
  26   0   2       88.69       78.84     31.87 o 
 -27   1   2       14.01       25.10     17.63 o 
 -25   1   2        4.87       16.62     20.00 o 
 -23   1   2      383.00      403.47     25.64 o 
 -21   1   2        8.69       37.78     18.21 o 
 -19   1   2       44.16       47.89     23.87 o 
 -17   1   2      116.67      124.69     28.68 o 
 -15   1   2     1065.36     1106.20     77.00 o 
 -13   1   2      495.39      535.80     32.77 o 
 -11   1   2     3650.78     3622.49     73.20 o 
  -9   1   2        1.01       -5.23     31.70 o 
  -7   1   2        0.04        0.81     26.72 o 
  -5   1   2       81.62      112.47     37.15 o 
  -3   1   2       20.81       39.63     41.37 o 
  -1   1   2     4639.07     4415.90    137.70 o 
   1   1   2     1000.75      963.52     44.86 o 
   3   1   2    18845.89    17956.44    308.80 o 
   5   1   2     9647.48     9564.57    332.91 o 
   7   1   2     2348.39     2278.97     69.72 o 
   9   1   2      661.64      746.75     26.39 o 
  11   1   2      509.23      455.54     48.11 o 
  13   1   2      582.42      554.51     39.76 o 
  15   1   2        4.71       10.11     25.92 o 
  17   1   2      165.14      175.74     22.22 o 
  19   1   2      748.80      803.62     56.12 o 
  21   1   2      233.85      259.54     21.57 o 
  23   1   2       87.30       83.68     24.19 o 
  25   1   2        7.06       10.21     21.55 o 
 -26   2   2       11.55       14.33     23.90 o 
 -24   2   2      164.49      160.21     22.39 o 
 -22   2   2       60.88       45.15     24.57 o 
 -20   2   2        5.47        2.19     23.88 o 
 -18   2   2       18.71       33.53     34.25 o 
 -16   2   2      117.15      108.40     26.25 o 
 -14   2   2      742.11      774.17     30.86 o 
 -12   2   2      954.92      990.80     48.52 o 
 -10   2   2      146.60      140.40     27.91 o 
  -8   2   2     1307.77     1293.86     46.97 o 
  -6   2   2     1384.76     1483.34     75.91 o 
  -4   2   2     2645.86     2511.03    109.60 o 
  -2   2   2      151.19      160.13     28.96 o 
   0   2   2     1762.57     1841.24     43.12 o 
   2   2   2      125.25      146.61     22.48 o 
   4   2   2      557.67      593.89     32.37 o 
   6   2   2      704.15      698.61     30.21 o 
   8   2   2     4838.73     4457.78    211.10 o 
  10   2   2     3640.77     3748.32    135.03 o 
  12   2   2        7.22       36.03     27.76 o 
  14   2   2      430.06      424.54     31.92 o 
  16   2   2      347.92      351.28     22.51 o 
  18   2   2      516.39      494.57     22.27 o 
  20   2   2       54.66       53.17     19.30 o 
  22   2   2      267.04      237.45     25.25 o 
  24   2   2       46.46       49.31     18.15 o 
 -23   3   2        8.23       25.34     23.11 o 
 -21   3   2       20.87       25.83     27.99 o 
 -19   3   2      532.47      525.58     31.19 o 
 -17   3   2       63.02       55.80     25.76 o 
 -15   3   2      150.07      152.63     23.33 o 
 -13   3   2        7.74        8.34     27.96 o 
 -11   3   2      249.54      210.95     31.37 o 
  -9   3   2       29.21       25.59     22.60 o 
  -7   3   2     1026.37     1021.26     40.60 o 
  -5   3   2      197.31      197.44     26.45 o 
  -3   3   2       62.09       83.49     22.41 o 
  -1   3   2      836.75      893.01     29.15 o 
   1   3   2     1166.81     1274.61     36.50 o 
   3   3   2       28.48       54.53     23.74 o 
   5   3   2      404.91      397.36     25.18 o 
   7   3   2      925.46      927.47     29.01 o 
   9   3   2      408.05      406.59     27.23 o 
  11   3   2        3.16       12.39     19.06 o 
  13   3   2     2405.88     2281.30     43.22 o 
  15   3   2      530.17      480.19     28.04 o 
  17   3   2      101.97       93.58     20.61 o 
  19   3   2       60.05       39.24     18.85 o 
  21   3   2        3.32       30.41     19.50 o 
  23   3   2        0.38       20.42     20.69 o 
 -20   4   2       38.74       27.26     41.81 o 
 -18   4   2        1.65        3.00     31.73 o 
 -16   4   2        3.30       10.39     24.70 o 
 -14   4   2        0.47       18.75     25.86 o 
 -12   4   2       67.83       82.03     25.61 o 
 -10   4   2      256.92      227.90     22.76 o 
  -8   4   2      743.13      691.30     43.98 o 
  -6   4   2        2.73       17.38     20.53 o 
  -4   4   2       12.21       44.11     23.47 o 
  -2   4   2      254.30      250.79     22.78 o 
   0   4   2        5.58       -3.49     22.28 o 
   2   4   2      510.01      553.84     28.39 o 
   4   4   2       86.05      110.86     24.76 o 
   6   4   2     2484.64     2673.14     39.52 o 
   8   4   2      503.49      503.61     23.57 o 
  10   4   2        3.43       21.42     19.06 o 
  12   4   2      177.70      220.90     26.34 o 
  14   4   2      310.19      352.72     28.23 o 
  16   4   2      252.08      226.41     47.76 o 
  18   4   2       16.70       -0.58     21.39 o 
 -15   5   2       28.11       59.14     26.95 o 
 -13   5   2      253.16      235.94     26.42 o 
 -11   5   2       43.48       35.29     20.89 o 
  -9   5   2        5.41        5.78     23.58 o 
  -7   5   2        5.26       17.92     20.98 o 
  -5   5   2       62.04       62.52     20.71 o 
  -3   5   2       89.46      100.93     20.49 o 
  -1   5   2       22.38       34.47     22.77 o 
   1   5   2     1363.43     1422.07     77.95 o 
   3   5   2      242.92      248.49     22.15 o 
   5   5   2      364.95      346.76     21.60 o 
   7   5   2      152.59      154.76     23.66 o 
   9   5   2       96.33      120.41     21.57 o 
  11   5   2       72.59       84.02     22.51 o 
  13   5   2        7.14       29.50     27.24 o 
 -27   1   3       23.48       53.65     20.01 o 
 -25   1   3       20.70       49.88     21.39 o 
 -23   1   3      304.12      323.48     28.55 o 
 -21   1   3       50.24       64.48     21.36 o 
 -19   1   3       42.33       39.22     22.47 o 
 -17   1   3       59.85       62.96     27.04 o 
 -15   1   3       24.55       24.53     25.36 o 
 -13   1   3      108.45      117.79     25.38 o 
 -11   1   3     1524.67     1590.92     87.40 o 
  -9   1   3      714.38      691.89     27.86 o 
  -7   1   3      363.46      341.47     30.56 o 
  -5   1   3      389.63      358.32     33.09 o 
  -3   1   3      429.59      381.71     34.38 o 
  -1   1   3     1188.99     1098.75     40.31 o 
   1   1   3      245.76      243.12     32.10 o 
   3   1   3     1727.60     1815.93     91.71 o 
   5   1   3     1973.16     1913.36     43.69 o 
   7   1   3        0.56       16.50     23.27 o 
   9   1   3      874.34      910.79     31.43 o 
  11   1   3        2.57        4.73     25.79 o 
  13   1   3        3.91       24.05     20.49 o 
  15   1   3       15.49       15.22     18.42 o 
  17   1   3       42.56       58.32     25.21 o 
  19   1   3      474.13      475.28     23.60 o 
  21   1   3      202.48      244.03     26.19 o 
  23   1   3       38.39       37.48     21.59 o 
  25   1   3       19.48       25.22     23.16 o 
 -26   2   3       47.48       46.55     22.47 o 
 -24   2   3       11.26        1.98     25.31 o 
 -22   2   3       15.19       11.49     22.09 o 
 -20   2   3      249.19      208.38     27.97 o 
 -18   2   3       20.34       45.59     23.98 o 
 -16   2   3       58.15       62.91     21.19 o 
 -14   2   3      456.12      462.13     29.68 o 
 -12   2   3        1.96       26.22     27.33 o 
 -10   2   3      162.48      157.89     22.15 o 
  -8   2   3      110.81      100.50     24.65 o 
  -6   2   3     1089.91     1165.95     35.38 o 
  -4   2   3       30.50       28.74     21.07 o 
  -2   2   3      976.53     1030.09     30.57 o 
   0   2   3     1601.94     1848.73     37.98 o 
   2   2   3     3363.58     3334.28    224.19 o 
   4   2   3      355.41      326.35     33.70 o 
   6   2   3       31.59       43.75     26.25 o 
   8   2   3     1972.82     2024.87     33.68 o 
  10   2   3       58.95       54.10     22.05 o 
  12   2   3      835.49      793.02     41.57 o 
  14   2   3     2077.95     2029.75     52.00 o 
  16   2   3     1549.20     1680.78     52.19 o 
  18   2   3        0.23       -6.58     20.86 o 
  20   2   3       20.73       15.29     25.00 o 
  22   2   3       24.30       48.81     21.27 o 
  24   2   3       28.70       27.47     21.58 o 
 -23   3   3        2.63        3.18     24.86 o 
 -21   3   3       94.10       97.18     23.65 o 
 -19   3   3      104.32       81.27     29.11 o 
 -17   3   3      115.73      100.85     24.23 o 
 -15   3   3       62.83       45.14     22.76 o 
 -13   3   3       50.92       64.18     23.05 o 
 -11   3   3      548.72      508.24     36.39 o 
  -9   3   3       15.49        6.78     23.02 o 
  -7   3   3       55.89       42.56     26.97 o 
  -5   3   3      309.86      291.23     24.33 o 
  -3   3   3     3111.51     3421.89     45.88 o 
  -1   3   3      714.90      707.62     29.26 o 
   1   3   3      529.31      558.64     33.29 o 
   3   3   3      559.42      600.52     26.64 o 
   5   3   3        6.84       16.84     21.97 o 
   7   3   3       44.39       65.02     23.68 o 
   9   3   3      485.85      465.99     22.73 o 
  11   3   3     4396.94     4146.29    125.89 o 
  13   3   3      968.21      954.23     57.61 o 
  15   3   3      290.64      267.60     18.78 o 
  17   3   3        9.00       14.02     17.06 o 
  19   3   3        3.47        1.70     15.69 o 
  21   3   3        7.82       30.51     19.36 o 
 -20   4   3       16.31       32.14     28.38 o 
 -18   4   3        0.00        2.60     23.21 o 
 -16   4   3        1.48       13.84     27.01 o 
 -14   4   3      264.92      213.04     27.01 o 
 -12   4   3       10.24       11.60     21.94 o 
 -10   4   3        9.43        0.55     22.54 o 
  -8   4   3      525.54      553.67     22.70 o 
  -6   4   3      245.45      254.70     25.04 o 
  -4   4   3      123.57      127.04     19.62 o 
  -2   4   3        5.37       -4.55     20.72 o 
   0   4   3       16.58       22.72     18.13 o 
   2   4   3      466.48      538.92     26.58 o 
   4   4   3      578.42      614.23     32.30 o 
   6   4   3     1026.35     1036.07     44.11 o 
   8   4   3       10.81       18.06     19.11 o 
  10   4   3      228.72      240.64     23.87 o 
  12   4   3       28.75       48.38     24.51 o 
  14   4   3       61.90       58.34     22.34 o 
  16   4   3      286.25      276.52     19.29 o 
  18   4   3      506.83      458.77     21.32 o 
 -15   5   3       32.80       35.84     21.82 o 
 -13   5   3      118.76      107.24     21.09 o 
 -11   5   3       43.38       33.76     26.10 o 
  -9   5   3       62.04       55.66     19.60 o 
  -7   5   3       18.14       22.45     19.23 o 
  -5   5   3       36.56       47.99     17.84 o 
  -3   5   3        4.32       17.03     17.17 o 
  -1   5   3        2.47       12.34     23.31 o 
   1   5   3      276.49      267.64     21.24 o 
   3   5   3       17.24       31.26     19.31 o 
   5   5   3       64.35       37.46     23.27 o 
   7   5   3       50.58       61.42     21.19 o 
   9   5   3        0.19       28.61     25.62 o 
  11   5   3        0.76        3.52     25.65 o 
  13   5   3        1.19        6.79     21.20 o 
 -26   0   4      309.70      328.52     30.60 o 
 -24   0   4      247.03      308.18     34.80 o 
 -22   0   4      284.15      332.66     47.23 o 
 -20   0   4     3870.62     3801.01     85.27 o 
 -18   0   4      157.58      182.36     49.74 o 
 -16   0   4      180.87      157.22     46.00 o 
 -14   0   4      136.65      129.44     42.82 o 
 -12   0   4       66.87       43.61     45.48 o 
 -10   0   4     1485.39     1575.48     76.25 o 
  -8   0   4       40.51       65.66     31.72 o 
  -6   0   4     6508.49     6542.06    105.55 o 
  -4   0   4      929.92      821.54     51.01 o 
  -2   0   4      140.81      183.27     54.26 o 
   0   0   4       51.57       47.14     42.70 o 
   2   0   4     2733.58     2463.28     90.50 o 
   4   0   4     2388.88     2216.56     74.33 o 
   6   0   4      395.29      399.98     31.60 o 
   8   0   4     3064.62     3147.89     57.15 o 
  10   0   4     1131.09     1107.51     36.51 o 
  12   0   4     2370.27     2242.58    170.13 o 
  14   0   4        3.16       27.26     32.28 o 
  16   0   4        9.76        9.20     40.58 o 
  18   0   4      421.58      410.60     35.15 o 
  20   0   4       75.73       82.95     42.56 o 
  22   0   4      593.48      549.31     48.84 o 
  24   0   4      295.49      296.65     52.73 o 
 -27   1   4        5.52       14.77     27.53 o 
 -25   1   4     1030.99     1108.84     37.41 o 
 -23   1   4        0.12        7.93     22.48 o 
 -21   1   4       60.35       67.41     22.37 o 
 -19   1   4       69.97       54.09     24.58 o 
 -17   1   4      111.73      143.97     27.76 o 
 -15   1   4      233.98      259.88     29.81 o 
 -13   1   4      172.88      164.78     26.58 o 
 -11   1   4     1892.70     2023.79     55.42 o 
  -9   1   4      131.68      115.23     27.29 o 
  -7   1   4       21.25       25.33     24.25 o 
  -5   1   4       51.44       49.13     29.06 o 
  -3   1   4      441.60      420.84     31.98 o 
  -1   1   4      389.68      343.54     28.73 o 
   1   1   4        0.23        0.86     23.63 o 
   3   1   4     1286.38     1275.08     34.58 o 
   5   1   4       98.13      114.69     26.17 o 
   7   1   4     3344.71     3631.00    175.48 o 
   9   1   4      320.17      367.35     29.58 o 
  11   1   4       66.92       64.59     20.88 o 
  13   1   4     1012.80      999.25     45.34 o 
  15   1   4       33.76       50.69     21.42 o 
  17   1   4       97.67       88.31     24.84 o 
  19   1   4       46.01       61.90     24.28 o 
  21   1   4     1257.94     1373.76    112.09 o 
  23   1   4       46.39       40.70     19.24 o 
  25   1   4        3.98      -12.13     24.12 o 
 -26   2   4        0.55       16.90     45.33 o 
 -24   2   4        0.05       10.95     23.44 o 
 -22   2   4       41.39       34.42     22.38 o 
 -20   2   4       66.45       55.91     27.49 o 
 -18   2   4       27.67       26.75     24.89 o 
 -16   2   4      693.54      710.37     29.89 o 
 -14   2   4       97.24      110.69     27.02 o 
 -12   2   4      108.29       80.14     20.03 o 
 -10   2   4      283.78      303.78     24.18 o 
  -8   2   4       81.65       83.31     28.46 o 
  -6   2   4     1430.02     1377.99     45.54 o 
  -4   2   4       13.66        4.34     27.80 o 
  -2   2   4        0.92       10.48     26.15 o 
   0   2   4       10.30       20.23     23.89 o 
   2   2   4     5613.50     5916.75    170.14 o 
   4   2   4        2.59       15.88     22.83 o 
   6   2   4      266.55      279.22     24.31 o 
   8   2   4     1776.48     1673.55     70.54 o 
  10   2   4       81.96      108.58     19.93 o 
  12   2   4       62.03       52.75     19.71 o 
  14   2   4      221.32      238.28     19.31 o 
  16   2   4     1967.90     2024.79     64.90 o 
  18   2   4       25.74       40.59     20.65 o 
  20   2   4        9.35        2.49     21.91 o 
  22   2   4        3.83       22.63     22.90 o 
 -23   3   4       32.41       25.06     32.05 o 
 -21   3   4      118.98       85.57     41.18 o 
 -19   3   4        0.03       -3.59     23.88 o 
 -17   3   4       44.15       29.82     23.20 o 
 -15   3   4      107.87       91.30     21.40 o 
 -13   3   4       78.14       76.63     22.07 o 
 -11   3   4        8.81       20.81     18.07 o 
  -9   3   4       34.77       38.46     25.77 o 
  -7   3   4       11.48       13.40     25.98 o 
  -5   3   4      138.39      144.16     24.23 o 
  -3   3   4     2262.55     2426.42     53.10 o 
  -1   3   4      375.44      441.25     23.17 o 
   1   3   4       16.43       23.58     18.21 o 
   3   3   4        0.15       12.82     17.57 o 
   5   3   4       62.16       63.59     18.40 o 
   7   3   4       63.40       70.01     19.25 o 
   9   3   4        2.97       14.14     20.21 o 
  11   3   4     3419.56     3528.22     55.29 o 
  13   3   4      277.05      287.12     20.23 o 
  15   3   4        0.06        8.29     20.62 o 
  17   3   4      277.56      206.81     21.67 o 
  19   3   4      298.06      280.96     22.01 o 
  21   3   4        4.56       22.47     14.47 o 
 -20   4   4        0.02      -29.12     29.12 o 
 -18   4   4       46.22       52.92     26.44 o 
 -16   4   4       13.92       45.44     21.80 o 
 -14   4   4      372.63      353.50     26.23 o 
 -12   4   4        7.28       -6.26     22.02 o 
 -10   4   4      161.15      158.36     20.02 o 
  -8   4   4      127.89      156.88     23.31 o 
  -6   4   4      218.47      232.14     21.76 o 
  -4   4   4       42.08       58.62     19.55 o 
  -2   4   4        8.81       12.79     17.79 o 
   0   4   4        7.96       29.93     18.31 o 
   2   4   4       20.05       40.73     20.89 o 
   4   4   4      258.19      273.67     22.47 o 
   6   4   4     1420.71     1489.65     38.72 o 
   8   4   4      405.10      453.82     31.82 o 
  10   4   4        3.90       10.81     17.57 o 
  12   4   4       12.71       25.15     22.20 o 
  14   4   4        0.48       12.85     17.59 o 
  16   4   4       48.30       41.56     17.16 o 
  18   4   4      321.37      198.54     63.41 o 
 -13   5   4       18.75       35.53     21.64 o 
 -11   5   4       18.34       13.88     27.57 o 
  -9   5   4      268.49      247.42     20.14 o 
  -7   5   4        6.73       20.66     17.47 o 
  -5   5   4       16.91       42.19     19.97 o 
  -3   5   4       25.10       35.18     20.04 o 
  -1   5   4      175.87      198.76     25.63 o 
   1   5   4      387.79      390.44     25.42 o 
   3   5   4      137.09      118.08     21.84 o 
   5   5   4       51.52       81.17     23.14 o 
   7   5   4       31.22       51.70     27.94 o 
   9   5   4      214.92      197.96     25.41 o 
  11   5   4      138.02      130.78     21.91 o 
 -25   1   5      342.10      395.04     30.23 o 
 -23   1   5      197.03      257.68     28.62 o 
 -21   1   5       63.43       76.76     24.75 o 
 -19   1   5      384.26      383.00     35.32 o 
 -17   1   5       90.67       96.43     22.97 o 
 -15   1   5     2417.36     2257.14     93.77 o 
 -13   1   5      680.13      701.93     31.43 o 
 -11   1   5       90.46      134.10     29.17 o 
  -9   1   5      334.40      371.30     29.92 o 
  -7   1   5        0.00        8.77     22.13 o 
  -5   1   5     1221.51     1218.93     65.19 o 
  -3   1   5      194.44      134.32     29.26 o 
  -1   1   5     8630.22     8722.82    214.15 o 
   1   1   5     1116.67     1139.13     44.65 o 
   3   1   5     3582.25     3723.20     92.34 o 
   5   1   5     1234.18     1327.62     35.10 o 
   7   1   5     1954.60     2038.48     70.99 o 
   9   1   5      166.65      144.02     24.05 o 
  11   1   5       45.64       41.60     19.82 o 
  13   1   5        3.78       22.72     25.41 o 
  15   1   5      142.27      155.96     30.63 o 
  17   1   5      909.04      882.23     47.31 o 
  19   1   5      250.27      293.97     23.38 o 
  21   1   5      546.13      540.62     58.43 o 
  23   1   5       38.56       34.46     27.46 o 
 -24   2   5       39.30       32.67     26.04 o 
 -22   2   5       93.28       71.16     30.94 o 
 -20   2   5       67.40       60.06     22.28 o 
 -18   2   5       98.03       71.64     20.45 o 
 -16   2   5       31.66       39.15     25.46 o 
 -14   2   5      924.10      843.75     46.80 o 
 -12   2   5      155.10      182.41     27.37 o 
 -10   2   5      995.16      910.73     45.35 o 
  -8   2   5      692.06      698.31     51.61 o 
  -6   2   5     1911.40     1752.92     87.07 o 
  -4   2   5      693.54      653.98     66.80 o 
  -2   2   5      975.85      979.92     43.22 o 
   0   2   5       42.33       62.78     22.55 o 
   2   2   5      532.36      550.54     26.37 o 
   4   2   5      338.95      316.80     35.07 o 
   6   2   5      611.45      567.78     60.46 o 
   8   2   5      713.68      663.89     25.94 o 
  10   2   5      455.22      438.34     22.74 o 
  12   2   5      500.98      470.94     27.29 o 
  14   2   5      206.07      222.59     22.49 o 
  16   2   5     1037.93     1024.95     25.87 o 
  18   2   5      249.01      251.57     21.35 o 
  20   2   5       66.44       68.23     22.58 o 
  22   2   5        1.42       -5.19     19.68 o 
 -23   3   5        0.09       17.13     44.17 o 
 -21   3   5        2.00       17.07     25.09 o 
 -19   3   5       10.94       11.60     23.22 o 
 -17   3   5        0.02       10.80     26.18 o 
 -15   3   5      234.73      210.11     30.72 o 
 -13   3   5      152.48      154.28     25.95 o 
 -11   3   5       15.30       23.28     28.97 o 
  -9   3   5      230.33      147.15     25.00 o 
  -7   3   5      610.32      579.58     26.63 o 
  -5   3   5      572.84      545.28     27.50 o 
  -3   3   5       42.88       67.21     23.58 o 
  -1   3   5        8.91       35.16     24.58 o 
   1   3   5      158.97      189.40     22.49 o 
   3   3   5      306.35      297.50     25.16 o 
   5   3   5      311.78      293.35     26.15 o 
   7   3   5      323.89      342.71     24.92 o 
   9   3   5      401.94      401.84     22.30 o 
  11   3   5        2.21       11.49     19.05 o 
  13   3   5      272.50      262.42     17.13 o 
  15   3   5       30.37       10.62     19.34 o 
  17   3   5      177.75      173.80     19.73 o 
  19   3   5        0.51       28.64     20.07 o 
 -18   4   5       86.49      107.46     33.18 o 
 -16   4   5        0.66       25.34     22.25 o 
 -14   4   5       26.26       21.64     22.24 o 
 -12   4   5      140.49      165.52     22.31 o 
 -10   4   5      113.51      105.04     25.03 o 
  -8   4   5       23.72       36.69     21.27 o 
  -6   4   5       14.56       17.16     21.00 o 
  -4   4   5      179.75      187.73     19.02 o 
  -2   4   5       17.28       29.08     18.38 o 
   0   4   5      521.64      552.03     26.48 o 
   2   4   5      641.60      673.53     28.80 o 
   4   4   5       33.35       31.92     18.74 o 
   6   4   5        2.60       24.26     22.36 o 
   8   4   5        2.99       20.40     17.95 o 
  10   4   5        6.97       11.42     22.32 o 
  12   4   5       55.60       64.46     17.78 o 
  14   4   5      127.23      138.40     17.85 o 
  16   4   5       68.39       49.93     16.93 o 
 -13   5   5        0.82       15.37     27.33 o 
 -11   5   5       10.03        8.76     19.38 o 
  -9   5   5       14.17       13.64     19.17 o 
  -7   5   5        5.83       -7.32     21.18 o 
  -5   5   5       86.74       89.09     19.30 o 
  -3   5   5       28.02       29.98     21.35 o 
  -1   5   5        1.43       28.64     18.30 o 
   1   5   5        4.11       -1.06     20.62 o 
   3   5   5        0.32        6.20     20.41 o 
   5   5   5       25.15       19.48     21.36 o 
   7   5   5       61.94       51.81     21.35 o 
   9   5   5        0.69       25.20     21.84 o 
 -26   0   6       68.05      117.66     47.61 o 
 -24   0   6      119.68      109.99     45.63 o 
 -22   0   6     2060.18     2091.14     68.78 o 
 -20   0   6     2362.03     2189.76     75.55 o 
 -18   0   6     1390.75     1420.18     65.34 o 
 -16   0   6       50.60       18.51     50.94 o 
 -14   0   6      497.64      499.52     36.88 o 
 -12   0   6      562.82      526.00     34.12 o 
 -10   0   6      243.90      217.70     35.14 o 
  -8   0   6     6061.17     6888.92    233.82 o 
  -6   0   6     1883.96     2102.05    164.74 o 
  -4   0   6     2922.41     3168.29     94.13 o 
  -2   0   6       24.62       38.49     30.23 o 
   0   0   6     2836.82     2973.07     63.19 o 
   2   0   6        2.08        6.93     26.37 o 
   4   0   6     2352.34     2427.01    170.61 o 
   6   0   6      210.70      199.04     34.97 o 
   8   0   6     2043.93     2227.89    150.83 o 
  10   0   6     1706.09     1889.11     91.81 o 
  12   0   6     1974.40     2063.50    114.93 o 
  14   0   6       27.55       40.50     23.10 o 
  16   0   6       36.96       59.58     29.51 o 
  18   0   6      198.98      214.44     31.86 o 
  20   0   6       80.14       56.14     31.04 o 
  22   0   6      567.08      511.58     50.53 o 
 -25   1   6      217.79      228.29     32.79 o 
 -23   1   6       58.62       77.88     27.68 o 
 -21   1   6        0.88       26.92     30.03 o 
 -19   1   6      117.34      131.80     26.91 o 
 -17   1   6     1477.88     1524.30     39.77 o 
 -15   1   6     1323.79     1302.09     32.37 o 
 -13   1   6       35.06       46.82     22.26 o 
 -11   1   6      419.39      459.31     29.48 o 
  -9   1   6     1448.62     1668.57     75.53 o 
  -7   1   6       18.32       29.83     22.71 o 
  -5   1   6       39.04       35.71     24.95 o 
  -3   1   6     1844.59     1945.71     77.59 o 
  -1   1   6      143.14      198.12     24.24 o 
   1   1   6       32.68       47.40     21.27 o 
   3   1   6      104.95      147.34     24.74 o 
   5   1   6        2.80       15.61     20.61 o 
   7   1   6      503.29      541.45     22.50 o 
   9   1   6       68.44       41.30     26.12 o 
  11   1   6       10.27       43.33     20.78 o 
  13   1   6      618.35      599.36     27.99 o 
  15   1   6      467.07      418.24     23.85 o 
  17   1   6       18.23       20.61     18.59 o 
  19   1   6      537.63      512.75     30.26 o 
  21   1   6      172.98      215.69     30.58 o 
  23   1   6        1.19        9.33     24.56 o 
 -24   2   6       21.18       42.46     28.14 o 
 -22   2   6       13.67       23.14     33.45 o 
 -20   2   6       35.48       38.98     27.45 o 
 -18   2   6      177.96      135.31     26.20 o 
 -16   2   6        7.00        8.02     19.68 o 
 -14   2   6      211.03      165.66     23.60 o 
 -12   2   6      257.10      238.94     39.74 o 
 -10   2   6     1321.39     1331.60     52.98 o 
  -8   2   6       15.86       30.23     25.73 o 
  -6   2   6      422.51      392.72     26.16 o 
  -4   2   6      126.32      117.78     21.60 o 
  -2   2   6      306.78      319.49     25.06 o 
   0   2   6     1389.03     1571.29     40.92 o 
   2   2   6      162.82      189.38     20.85 o 
   4   2   6      567.30      654.95     26.75 o 
   6   2   6       13.33       22.16     20.47 o 
   8   2   6      115.41       86.96     19.71 o 
  10   2   6       39.26       46.89     18.46 o 
  12   2   6       15.22        1.05     21.40 o 
  14   2   6      551.64      535.69     21.68 o 
  16   2   6        2.23       24.30     18.25 o 
  18   2   6       24.70       59.84     19.45 o 
  20   2   6      117.64      139.82     22.03 o 
 -21   3   6       28.90       63.75     60.02 o 
 -19   3   6       43.46       79.85     31.06 o 
 -17   3   6        8.03       26.56     26.18 o 
 -15   3   6       29.80       15.84     19.02 o 
 -13   3   6      401.88      462.19     33.57 o 
 -11   3   6       31.55       29.36     35.79 o 
  -9   3   6      923.45      942.26     42.39 o 
  -7   3   6      793.14      791.89     49.63 o 
  -5   3   6      149.97      150.16     22.47 o 
  -3   3   6       17.59       19.18     20.56 o 
  -1   3   6      201.30      204.33     22.90 o 
   1   3   6      115.67      118.63     22.31 o 
   3   3   6       50.88       36.78     22.15 o 
   5   3   6      563.67      593.85     23.15 o 
   7   3   6      258.37      207.11     22.27 o 
   9   3   6       10.41       31.55     18.29 o 
  11   3   6       26.18       18.18     16.37 o 
  13   3   6       82.02       68.47     19.62 o 
  15   3   6        9.45        0.53     17.60 o 
  17   3   6       74.64       60.51     16.82 o 
  19   3   6       28.64       58.47     18.90 o 
 -18   4   6      421.92      479.00     36.68 o 
 -16   4   6       18.78       -2.80     31.53 o 
 -14   4   6       42.12       33.63     25.05 o 
 -12   4   6      496.49      398.45     28.34 o 
 -10   4   6       24.07       25.28     22.73 o 
  -8   4   6       74.12       75.88     24.46 o 
  -6   4   6      110.15      107.69     26.26 o 
  -4   4   6      401.13      364.70     24.10 o 
  -2   4   6        4.33       27.29     18.67 o 
   0   4   6       28.61       25.19     19.47 o 
   2   4   6        7.74        1.97     21.53 o 
   4   4   6        3.26       11.35     22.03 o 
   6   4   6        9.05       15.79     17.96 o 
   8   4   6        0.56        5.94     17.45 o 
  10   4   6       18.20       54.76     18.67 o 
  12   4   6        4.67       33.83     20.37 o 
  14   4   6       22.11        9.90     18.61 o 
 -11   5   6        4.53       -4.00     21.42 o 
  -9   5   6       26.20       42.96     29.07 o 
  -7   5   6       17.60       30.75     25.24 o 
  -5   5   6      162.83      175.36     26.99 o 
  -3   5   6      234.87      246.32     27.35 o 
  -1   5   6      103.94      110.06     21.53 o 
   1   5   6        2.78        6.18     21.80 o 
   3   5   6       95.17       89.74     22.03 o 
   5   5   6       20.71       26.92     22.58 o 
   7   5   6      177.20      173.86     23.46 o 
 -25   1   7       12.27       46.20     28.77 o 
 -23   1   7      274.02      259.16     26.63 o 
 -21   1   7      145.10      126.75     29.15 o 
 -19   1   7      142.40      152.28     29.09 o 
 -17   1   7     1146.14     1113.72     43.97 o 
 -15   1   7      118.42      132.76     24.72 o 
 -13   1   7      545.25      547.05     29.36 o 
 -11   1   7        3.25       10.90     22.49 o 
  -9   1   7        5.05       25.43     23.86 o 
  -7   1   7      317.23      314.55     27.35 o 
  -5   1   7      150.83      140.88     25.73 o 
  -3   1   7     1324.22     1491.98     62.55 o 
  -1   1   7      150.93      176.50     21.51 o 
   1   1   7      206.53      230.44     22.95 o 
   3   1   7        0.71        8.86     19.34 o 
   5   1   7      982.68      964.20     39.48 o 
   7   1   7       44.94       45.23     18.39 o 
   9   1   7      118.65      113.61     19.81 o 
  11   1   7      106.95      133.77     21.79 o 
  13   1   7      192.22      211.11     23.72 o 
  15   1   7      128.17      133.91     21.83 o 
  17   1   7       96.16      117.83     19.22 o 
  19   1   7      280.45      259.16     20.46 o 
  21   1   7       24.71       31.20     22.33 o 
 -24   2   7        2.81       -4.70     27.65 o 
 -22   2   7       53.43       65.79     31.24 o 
 -20   2   7        3.97       15.14     26.05 o 
 -18   2   7      188.67      225.02     34.36 o 
 -16   2   7       22.53       47.02     26.02 o 
 -14   2   7      704.27      619.42    133.49 o 
 -12   2   7     3001.97     3107.12    168.74 o 
 -10   2   7      138.37       93.23     32.87 o 
  -8   2   7      427.44      452.95     30.56 o 
  -6   2   7      299.15      324.39     22.71 o 
  -4   2   7       14.26       17.91     20.10 o 
  -2   2   7       12.86       16.16     22.24 o 
   0   2   7      131.76      119.92     20.82 o 
   2   2   7      864.10      878.18     25.92 o 
   4   2   7       13.94        1.49     19.76 o 
   6   2   7      154.78      138.56     20.07 o 
   8   2   7       93.89       93.58     17.54 o 
  10   2   7      166.03      207.13     20.83 o 
  12   2   7      105.97       86.70     17.26 o 
  14   2   7       35.47       27.32     17.52 o 
  16   2   7      118.23       97.86     21.75 o 
  18   2   7       62.62       36.02     19.19 o 
  20   2   7        7.95        6.48     18.42 o 
 -21   3   7      221.78      188.93     26.96 o 
 -19   3   7       11.58       28.40     31.35 o 
 -17   3   7        0.33       19.34     20.51 o 
 -15   3   7        9.39       22.68     18.51 o 
 -13   3   7       34.79       25.07     25.22 o 
 -11   3   7      202.04      154.35     29.55 o 
  -9   3   7     2699.07     2527.29     40.38 o 
  -7   3   7      505.01      457.51     25.24 o 
  -5   3   7       79.49      100.67     22.37 o 
  -3   3   7        6.13       39.50     24.22 o 
  -1   3   7       75.62       90.43     21.56 o 
   1   3   7       77.43       71.78     19.94 o 
   3   3   7       35.27       62.37     18.91 o 
   5   3   7      465.53      449.77     23.73 o 
   7   3   7       86.02      104.84     19.28 o 
   9   3   7       32.95       45.81     17.63 o 
  11   3   7       10.89       27.83     19.96 o 
  13   3   7       74.03       86.57     17.19 o 
  15   3   7       37.00       31.48     18.40 o 
  17   3   7       28.00       41.43     20.70 o 
 -16   4   7      176.75      189.34     23.71 o 
 -14   4   7      529.80      510.97     28.47 o 
 -12   4   7       64.76       79.94     24.31 o 
 -10   4   7       27.73       50.09     26.34 o 
  -8   4   7        4.90       26.14     23.66 o 
  -6   4   7        2.18        6.72     21.57 o 
  -4   4   7      390.07      389.17     24.13 o 
  -2   4   7      359.12      376.47     24.66 o 
   0   4   7      136.23      148.49     23.26 o 
   2   4   7       51.90       54.77     23.04 o 
   4   4   7       36.42       37.19     17.38 o 
   6   4   7       24.21       39.67     18.96 o 
   8   4   7      131.56      155.34     22.02 o 
  10   4   7       33.87       44.05     20.36 o 
  12   4   7       92.42       85.81     21.49 o 
  -9   5   7        0.02      -27.97     47.68 o 
  -7   5   7        2.39        4.42     30.38 o 
  -5   5   7       31.58       34.76     22.97 o 
  -3   5   7        0.01        8.45     20.81 o 
  -1   5   7        1.40        0.06     19.50 o 
   1   5   7      202.05      199.32     25.20 o 
   3   5   7        7.04       36.24     23.26 o 
   5   5   7        4.82       12.66     22.47 o 
 -24   0   8      114.69      156.92     46.64 o 
 -22   0   8      409.69      387.11     51.27 o 
 -20   0   8      121.04      147.84     36.80 o 
 -18   0   8      483.31      530.76     52.40 o 
 -16   0   8       13.96       25.99     30.15 o 
 -14   0   8       69.64       98.62     35.87 o 
 -12   0   8      319.79      304.85     39.50 o 
 -10   0   8       72.20       64.62     25.53 o 
  -8   0   8        0.00      -27.02     35.12 o 
  -6   0   8        1.24       38.10     35.54 o 
  -4   0   8     1199.60     1343.52     95.93 o 
  -2   0   8      140.17      130.84     30.01 o 
   0   0   8      137.68      123.08     29.06 o 
   2   0   8       20.32       31.93     29.51 o 
   4   0   8     1491.50     1678.86     47.68 o 
   6   0   8     1119.60     1166.98     48.95 o 
   8   0   8      589.17      607.58     54.08 o 
  10   0   8       22.23       11.94     24.42 o 
  12   0   8       67.97       60.02     29.67 o 
  14   0   8      159.18      171.06     25.30 o 
  16   0   8        3.44      -17.76     42.63 o 
  18   0   8      328.81      274.58     35.04 o 
  20   0   8       95.93      126.78     42.82 o 
 -23   1   8       49.56       52.49     29.24 o 
 -21   1   8        3.17      -12.81     34.24 o 
 -19   1   8        4.81       13.26     24.36 o 
 -17   1   8     1255.26     1271.88     43.72 o 
 -15   1   8        2.80        9.50     25.36 o 
 -13   1   8      759.98      757.93     28.07 o 
 -11   1   8        4.75       14.87     20.73 o 
  -9   1   8      375.79      429.60     26.47 o 
  -7   1   8        8.60       11.68     22.93 o 
  -5   1   8      209.38      220.40     24.83 o 
  -3   1   8     1100.88     1159.72     30.69 o 
  -1   1   8      369.40      333.33     24.12 o 
   1   1   8     2207.24     2238.40     32.93 o 
   3   1   8       19.26       15.80     21.65 o 
   5   1   8      193.33      186.24     23.60 o 
   7   1   8       64.11       56.15     19.63 o 
   9   1   8      133.09      148.15     19.30 o 
  11   1   8       39.92       51.25     21.20 o 
  13   1   8      356.62      348.33     26.49 o 
  15   1   8        0.40       -1.96     16.44 o 
  17   1   8      137.75      126.35     19.64 o 
  19   1   8       22.33       37.99     21.38 o 
 -22   2   8       14.24       15.38     28.86 o 
 -20   2   8      146.56      193.74     34.18 o 
 -18   2   8      173.21      164.48     24.85 o 
 -16   2   8       15.78       16.88     25.11 o 
 -14   2   8       63.87       34.15     26.42 o 
 -12   2   8     1871.21     1835.08     42.28 o 
 -10   2   8      194.35      186.36     21.72 o 
  -8   2   8       33.35       42.43     19.14 o 
  -6   2   8       58.28       96.38     21.26 o 
  -4   2   8     2647.45     2771.20     52.46 o 
  -2   2   8       48.63       68.07     17.17 o 
   0   2   8      177.43      149.32     27.17 o 
   2   2   8      572.82      620.00     23.54 o 
   4   2   8       19.25       46.13     18.35 o 
   6   2   8        0.39       29.13     21.70 o 
   8   2   8        3.50        7.70     16.93 o 
  10   2   8      486.21      434.38     22.52 o 
  12   2   8       77.03       79.49     20.74 o 
  14   2   8       28.12       37.37     16.57 o 
  16   2   8      142.04      142.13     18.83 o 
  18   2   8        0.08       -0.95     17.91 o 
 -19   3   8       37.41       85.84     23.82 o 
 -17   3   8        1.16       -0.31     20.85 o 
 -15   3   8      382.50      365.29     28.06 o 
 -13   3   8      129.95      119.53     40.17 o 
 -11   3   8       32.27       18.00     30.38 o 
  -9   3   8     1143.78     1144.40     86.54 o 
  -7   3   8     1835.68     1900.12     38.10 o 
  -5   3   8      152.01      147.07     18.22 o 
  -3   3   8       28.28       40.30     20.03 o 
  -1   3   8       99.46      113.58     22.22 o 
   1   3   8        2.50       26.01     20.56 o 
   3   3   8       13.10       36.11     18.80 o 
   5   3   8      298.95      235.52     18.84 o 
   7   3   8      303.31      316.01     32.85 o 
   9   3   8        4.68       14.15     19.13 o 
  11   3   8       45.16       38.77     18.25 o 
  13   3   8      166.38      182.01     23.27 o 
  15   3   8        6.83       15.99     20.06 o 
 -14   4   8      681.95      619.81     77.77 o 
 -12   4   8       53.43       56.49     29.07 o 
 -10   4   8       67.12       54.60     28.55 o 
  -8   4   8        3.37       46.09     24.25 o 
  -6   4   8        0.22       -9.95     21.57 o 
  -4   4   8      216.96      218.92     20.41 o 
  -2   4   8     1034.00     1064.45     27.43 o 
   0   4   8      398.01      400.95     23.81 o 
   2   4   8       11.29       18.20     18.08 o 
   4   4   8        6.67        8.73     18.98 o 
   6   4   8       11.14        7.44     22.48 o 
   8   4   8       43.51       58.62     19.17 o 
  10   4   8      163.16      187.69     20.68 o 
  -1   5   8        0.12        9.42     49.18 o 
 -23   1   9       73.46      126.23     39.66 o 
 -21   1   9       23.80        4.05     36.68 o 
 -19   1   9        0.12       -5.84     22.27 o 
 -17   1   9       83.00       65.81     23.52 o 
 -15   1   9        6.04       19.35     21.82 o 
 -13   1   9        0.72       14.98     18.74 o 
 -11   1   9       88.61      102.30     21.16 o 
  -9   1   9       51.59       55.39     24.89 o 
  -7   1   9       31.94       33.28     25.25 o 
  -5   1   9       24.73       21.01     22.17 o 
  -3   1   9     1146.77     1071.60     31.79 o 
  -1   1   9        5.59       -4.84     21.41 o 
   1   1   9      874.92      845.06     24.86 o 
   3   1   9       55.94       70.60     20.68 o 
   5   1   9      387.01      375.91     22.52 o 
   7   1   9      261.39      262.14     19.82 o 
   9   1   9       26.02       46.01     19.17 o 
  11   1   9      378.02      395.59     18.43 o 
  13   1   9      107.85      101.45     22.12 o 
  15   1   9      184.71      187.75     21.53 o 
  17   1   9        8.34       -9.27     24.25 o 
 -22   2   9      292.24      252.61     32.57 o 
 -20   2   9      128.63      100.06     34.77 o 
 -18   2   9        1.76       17.24     21.62 o 
 -16   2   9       26.62       48.55     30.09 o 
 -14   2   9        9.65        5.73     22.70 o 
 -12   2   9       99.98       74.62     25.43 o 
 -10   2   9      112.78      116.85     19.50 o 
  -8   2   9     1406.16     1465.47     29.04 o 
  -6   2   9      109.11      127.49     21.56 o 
  -4   2   9     1617.84     1580.52     50.53 o 
  -2   2   9      215.58      224.71     19.37 o 
   0   2   9       22.95       36.59     17.52 o 
   2   2   9      188.49      214.36     27.48 o 
   4   2   9        6.87      -17.28     17.28 o 
   6   2   9      343.06      346.04     21.83 o 
   8   2   9        1.33      -15.35     19.26 o 
  10   2   9      479.94      440.55     22.90 o 
  12   2   9       53.43       46.07     16.91 o 
  14   2   9       12.26        7.15     21.41 o 
  16   2   9        0.48       20.84     19.38 o 
 -19   3   9        5.22       29.24     32.29 o 
 -17   3   9      104.79      109.94     22.09 o 
 -15   3   9      210.17      168.79     25.53 o 
 -13   3   9      228.29      212.66     26.16 o 
 -11   3   9      391.45      359.16     27.25 o 
  -9   3   9      298.68      256.51     32.42 o 
  -7   3   9     1603.64     1524.57     98.56 o 
  -5   3   9        3.17       -4.27     20.03 o 
  -3   3   9       52.21       56.71     20.97 o 
  -1   3   9       16.72        9.25     20.24 o 
   1   3   9      108.16      115.92     23.40 o 
   3   3   9       56.48       57.30     18.95 o 
   5   3   9       92.18       77.58     18.02 o 
   7   3   9      364.99      344.67     22.02 o 
   9   3   9        0.58       12.72     17.59 o 
  11   3   9        1.05       26.10     17.27 o 
  13   3   9       12.51       11.70     18.57 o 
 -12   4   9       52.19       22.31     30.40 o 
 -10   4   9      168.30      136.15     25.05 o 
  -8   4   9       12.29       20.10     30.19 o 
  -6   4   9      343.29      355.81     30.68 o 
  -4   4   9       84.73       86.10     24.97 o 
  -2   4   9      300.79      317.63     26.45 o 
   0   4   9        6.74        5.60     18.84 o 
   2   4   9       17.66       24.54     20.90 o 
   4   4   9        0.30       16.20     20.31 o 
   6   4   9        1.39       16.49     19.41 o 
   8   4   9       11.22        3.25     21.83 o 
 -22   0  10       65.72       77.98     48.32 o 
 -20   0  10      131.58      158.57     48.17 o 
 -18   0  10        0.90       60.77     31.23 o 
 -16   0  10      102.65      142.55     33.59 o 
 -14   0  10       20.15       48.37     32.29 o 
 -12   0  10     2091.62     1956.06    172.13 o 
 -10   0  10     1043.51     1030.77     43.71 o 
  -8   0  10      171.31      132.85     26.91 o 
  -6   0  10      134.75      158.57     35.59 o 
  -4   0  10      181.30      191.27     33.15 o 
  -2   0  10      508.35      538.22     37.08 o 
   0   0  10       14.85       18.21     26.79 o 
   2   0  10     5648.33     5932.65    162.07 o 
   4   0  10     2612.08     2676.78     66.31 o 
   6   0  10     1459.75     1446.23     39.28 o 
   8   0  10        2.31        7.57     30.51 o 
  10   0  10       95.47      104.45     26.33 o 
  12   0  10        3.41       30.18     22.39 o 
  14   0  10       25.28       31.36     24.20 o 
  16   0  10      357.06      372.51     28.65 o 
 -21   1  10        1.65        7.94     32.42 o 
 -19   1  10       35.91       54.44     27.07 o 
 -17   1  10      348.99      327.15     28.52 o 
 -15   1  10      234.60      235.48     24.65 o 
 -13   1  10      124.43      115.69     21.78 o 
 -11   1  10       10.50       16.62     22.22 o 
  -9   1  10       16.91       22.22     19.76 o 
  -7   1  10     1183.21     1086.58     48.84 o 
  -5   1  10      245.58      256.89     24.54 o 
  -3   1  10      659.42      694.37     27.03 o 
  -1   1  10     1307.77     1338.27     35.91 o 
   1   1  10     1101.16     1157.30     26.74 o 
   3   1  10        3.09       22.19     18.64 o 
   5   1  10        4.80        5.76     21.03 o 
   7   1  10      537.95      553.92     18.95 o 
   9   1  10      333.08      328.39     22.85 o 
  11   1  10        2.80       -0.95     20.61 o 
  13   1  10       95.42       99.86     25.37 o 
  15   1  10       90.43      106.71     31.68 o 
 -20   2  10      205.23      213.44     26.50 o 
 -18   2  10      109.27      107.04     24.83 o 
 -16   2  10       29.80       41.75     29.24 o 
 -14   2  10       57.60       54.40     23.04 o 
 -12   2  10       96.93       91.77     24.00 o 
 -10   2  10      226.26      218.81     20.65 o 
  -8   2  10       10.73       16.31     19.58 o 
  -6   2  10     1309.15     1238.76     43.85 o 
  -4   2  10      411.05      465.79     21.69 o 
  -2   2  10        3.30       17.41     18.01 o 
   0   2  10       24.43       23.92     15.66 o 
   2   2  10       74.72      110.57     17.44 o 
   4   2  10      122.33      108.77     19.95 o 
   6   2  10        0.25        4.66     16.51 o 
   8   2  10      270.38      229.52     19.43 o 
  10   2  10        0.45        9.91     18.92 o 
  12   2  10       52.52       43.79     17.41 o 
  14   2  10       52.74       37.28     19.74 o 
 -17   3  10       12.31       29.27     18.67 o 
 -15   3  10       52.83       26.81     24.47 o 
 -13   3  10        0.03       26.24     29.76 o 
 -11   3  10      322.91      279.24     28.04 o 
  -9   3  10      553.86      550.75     33.15 o 
  -7   3  10       33.93       39.22     18.49 o 
  -5   3  10       29.08       43.77     21.35 o 
  -3   3  10      402.78      382.31     25.32 o 
  -1   3  10      122.65      106.59     18.90 o 
   1   3  10        0.79       23.59     20.76 o 
   3   3  10      282.39      263.35     22.55 o 
   5   3  10       22.80       52.14     21.12 o 
   7   3  10       59.95       69.33     22.12 o 
   9   3  10        7.96       23.55     15.42 o 
  11   3  10      120.42      142.23     22.71 o 
 -10   4  10      119.44      161.50     60.68 o 
  -8   4  10       42.62       54.85     22.48 o 
  -6   4  10        8.53       36.26     22.97 o 
  -4   4  10      324.58      324.75     24.47 o 
  -2   4  10      299.99      272.90     24.75 o 
   0   4  10        0.09       -0.22     23.10 o 
   2   4  10      397.51      396.01     22.69 o 
   4   4  10        0.64       12.93     18.75 o 
 -19   1  11        0.23       17.26     27.02 o 
 -17   1  11       47.07       41.27     22.75 o 
 -15   1  11      874.13      875.86     30.49 o 
 -13   1  11        4.50       23.05     19.88 o 
 -11   1  11       26.62       32.18     23.58 o 
  -9   1  11       49.41       74.77     22.95 o 
  -7   1  11      268.87      257.16     21.51 o 
  -5   1  11      192.77      180.16     24.73 o 
  -3   1  11      165.37      193.23     23.39 o 
  -1   1  11     2176.71     2181.72     40.34 o 
   1   1  11        1.22       30.05     20.05 o 
   3   1  11      163.92      188.37     18.98 o 
   5   1  11       53.55       65.72     17.45 o 
   7   1  11      894.56      936.39     45.85 o 
   9   1  11      414.75      414.70     21.46 o 
  11   1  11      121.02      100.17     19.76 o 
  13   1  11      107.23      108.78     23.14 o 
 -18   2  11       41.69       38.41     24.41 o 
 -16   2  11        0.16       -7.49     23.84 o 
 -14   2  11       32.89       56.63     25.61 o 
 -12   2  11        3.22       25.27     21.94 o 
 -10   2  11      198.90      197.98     19.79 o 
  -8   2  11      240.88      248.18     18.88 o 
  -6   2  11      895.42      900.76     30.30 o 
  -4   2  11        1.49        8.94     19.98 o 
  -2   2  11      840.54      866.99     25.11 o 
   0   2  11      133.05      115.08     18.01 o 
   2   2  11       17.43       21.77     17.14 o 
   4   2  11       59.74       37.51     19.64 o 
   6   2  11       42.35       32.83     15.45 o 
   8   2  11       89.15       68.10     22.14 o 
  10   2  11        0.53       15.28     16.05 o 
  12   2  11      604.20      511.66     93.80 o 
 -13   3  11       78.46       66.89     27.57 o 
 -11   3  11       94.76       83.28     24.27 o 
  -9   3  11       16.27       35.31     27.93 o 
  -7   3  11       65.07       70.71     18.07 o 
  -5   3  11       44.91       69.37     21.10 o 
  -3   3  11       88.22       99.99     23.47 o 
  -1   3  11       95.96       74.06     19.52 o 
   1   3  11        4.48       -2.34     20.93 o 
   3   3  11       55.64       74.62     21.24 o 
   5   3  11       20.81       43.12     15.97 o 
   7   3  11       42.85       35.22     20.37 o 
 -18   0  12      569.79      564.32     38.22 o 
 -16   0  12      122.26      142.74     39.47 o 
 -14   0  12      227.53      217.74     36.57 o 
 -12   0  12        1.05        6.21     29.03 o 
 -10   0  12     1125.51     1009.23     42.18 o 
  -8   0  12      111.10      117.27     24.69 o 
  -6   0  12      260.87      311.83     34.91 o 
  -4   0  12      833.55      873.91     37.99 o 
  -2   0  12      191.50      199.11     32.38 o 
   0   0  12       87.05       99.41     30.89 o 
   2   0  12       54.40       44.82     24.49 o 
   4   0  12     3766.89     3710.25    202.79 o 
   6   0  12       85.32      101.87     31.20 o 
   8   0  12      267.41      259.69     50.58 o 
  10   0  12       58.74       39.38     34.93 o 
  12   0  12       88.93       67.54     26.41 o 
 -17   1  12        9.26        7.86     23.83 o 
 -15   1  12        0.36        8.52     20.31 o 
 -13   1  12      301.34      291.27     22.59 o 
 -11   1  12      169.17      160.18     23.61 o 
  -9   1  12      357.63      351.27     24.57 o 
  -7   1  12       44.90       55.97     20.19 o 
  -5   1  12      340.49      321.88     20.32 o 
  -3   1  12       57.56       58.20     19.97 o 
  -1   1  12      213.23      224.25     20.61 o 
   1   1  12      187.70      201.61     23.62 o 
   3   1  12      245.09      229.40     24.46 o 
   5   1  12       67.03       75.78     19.90 o 
   7   1  12        4.09       22.13     19.46 o 
   9   1  12      914.85      868.17     24.83 o 
  11   1  12       73.41       67.69     20.10 o 
 -14   2  12        0.12       11.70     23.28 o 
 -12   2  12       33.06       56.03     23.07 o 
 -10   2  12      109.88      116.60     21.91 o 
  -8   2  12       62.41       55.63     19.05 o 
  -6   2  12        3.50       22.12     18.22 o 
  -4   2  12       56.28       46.25     15.51 o 
  -2   2  12        4.53        9.02     17.64 o 
   0   2  12      138.53      127.20     17.03 o 
   2   2  12       26.19       35.38     16.37 o 
   4   2  12        3.61        4.26     19.00 o 
   6   2  12      159.77      159.60     26.56 o 
   8   2  12       15.66       27.89     18.09 o 
  -9   3  12        5.29       36.75     25.41 o 
  -7   3  12        0.27        7.68     25.30 o 
  -5   3  12       34.83       18.53     20.53 o 
  -3   3  12      128.65       99.93     21.07 o 
  -1   3  12        7.88       13.15     24.17 o 
   1   3  12       69.44       92.23     19.45 o 
   3   3  12        0.28        9.26     19.25 o 
 -13   1  13       91.65       86.77     20.73 o 
 -11   1  13        3.97       11.46     22.32 o 
  -9   1  13      118.81      155.26     23.24 o 
  -7   1  13        5.75       33.17     22.32 o 
  -5   1  13      232.45      222.56     24.90 o 
  -3   1  13        3.05       23.16     17.90 o 
  -1   1  13      104.39      102.49     22.91 o 
   1   1  13      202.82      197.48     25.85 o 
   3   1  13        1.47       39.70     24.33 o 
   5   1  13       89.63       86.86     21.17 o 
   7   1  13      138.29      142.22     19.68 o 
 -10   2  13        1.03        8.27     17.48 o 
  -8   2  13      256.36      282.73     22.51 o 
  -6   2  13       33.15       41.85     16.74 o 
  -4   2  13      141.67      118.49     19.84 o 
  -2   2  13       19.45       19.52     16.19 o 
   0   2  13      100.30       87.36     19.03 o 
   2   2  13        7.53       31.30     19.19 o 
   4   2  13      283.57      279.02     19.75 o 
 -10   0  14       26.28       28.82     28.61 o 
  -8   0  14        7.97      -27.94     28.01 o 
  -6   0  14      113.46      101.42     27.27 o 
  -4   0  14       79.72       57.62     34.53 o 
  -2   0  14       57.44       88.20     28.04 o 
   0   0  14       16.58       21.90     27.35 o 
   2   0  14       43.82       54.20     32.95 o 
  -9   1  14        1.82       19.55     28.18 o 
  -7   1  14       17.60       22.15     21.85 o 
  -5   1  14        3.06       10.86     20.85 o 
  -3   1  14       18.52       32.40     21.20 o 
  -1   1  14       13.78       26.81     21.69 o 
   1   1  14        8.08       20.76     19.05 o 
                                                 
